# Supplementary material for: Candidate Gene Polymorphisms and their Association with Glycogen Content in the Pacific Oyster Crassostrea gigas
Source: PLoS One. 2015 May 7;10(5):e0124401. doi: 10.1371/journal.pone.0124401 (PMC4423957; doi:10.1371/journal.pone.0124401)
Supplement: S1 Table — 64 included 32 with the highest glycogen content and 32 with the lowest from the original 144 STG individuals. 32 included 16 with the highest glycogen content and 16 with the lowest from the original 144 STG individuals. (XLSX) [file pone.0124401.s003.xlsx]

## Sheet: Sheet1
S1 Table. Statistics of samples used in the experiment
Source	Sample size	Tissue	Storage	Sample use
JN	144	mantle	-80℃	DNA, HRM validation
		adductor muscle	-80℃	glycogen content assay
STG	144	mantle	-80℃	DNA, HRM validation
		adductor muscle	-80℃	glycogen content assay
STG	64	mantle	-80℃	DNA, resequencing
STG	32	gill	-80℃	RNA, expression analysis
