# Supplementary material for: Candidate Gene Polymorphisms and their Association with Glycogen Content in the Pacific Oyster Crassostrea gigas
Source: PLoS One. 2015 May 7;10(5):e0124401. doi: 10.1371/journal.pone.0124401 (PMC4423957; doi:10.1371/journal.pone.0124401)
Supplement: S2 Table — The 0.01 mg/mL standard solution was diluted from the 1 mg/mL standard reserve liquid. The color reagent was made from color powder and concentrated sulfuric acid. (XLSX) [file pone.0124401.s004.xlsx]

## Sheet: Sheet1
S2 Table. Operation table for glycogen content assay
reagents	blank	standard	test
distilled water (ml)	1		0.9
0.01mg/ml standard solution (ml)		1
working solution (ml)			0.1
colour reagent (ml)	2	2	2
