# Supplementary material for: Candidate Gene Polymorphisms and their Association with Glycogen Content in the Pacific Oyster Crassostrea gigas
Source: PLoS One. 2015 May 7;10(5):e0124401. doi: 10.1371/journal.pone.0124401 (PMC4423957; doi:10.1371/journal.pone.0124401)
Supplement: S3 Table — (XLSX) [file pone.0124401.s005.xlsx]

## Sheet: Sheet1
S3 Table. List of candidate genes for the glycogen metabolism pathway
Glycogen anabolism		Glycogen catabolism		Glycogen metabolism regulation
glycogen synthase	CGI_10017418	glycogen phosphorylase	CGI_10023027	glycogen phosphorylase kinase	CGI_10017152
phosphoglucomutase	CGI_10011816		CGI_10016530		CGI_10010017
	CGI_10000267	Glycogen debranching enzyme	CGI_10005175		CGI_10024520
	CGI_10005180		CGI_10005875	protein phosphatase	CGI_10015302
	CGI_10011818	glycosyl transferase	CGI_10027618
HK hexokinase	CGI_10017042		CGI_10027619
	CGI_10019126		CGI_10015997
	CGI_10007559		CGI_10001193
			CGI_10001194
			CGI_10004603
			CGI_10005778
			CGI_10009632
			CGI_10009873
			CGI_10023504
			CGI_10026109
			CGI_10024791
			CGI_10004886
			CGI_10007791
			CGI_10007726
			CGI_10008388
			CGI_10015143
			CGI_10022664
			CGI_10002413
			CGI_10004510
			CGI_10010179
			CGI_10011336
			CGI_10012957
			CGI_10013303
			CGI_10015049
			CGI_10023468
			CGI_10023589
			CGI_10023590
			CGI_10023591
			CGI_10025033
			CGI_10025546
			CGI_10026669
			CGI_10018197
			CGI_10024689
			CGI_10002240
			CGI_10002337
			CGI_10005060
			CGI_10006855
			CGI_10007018
			CGI_10007949
			CGI_10008408
			CGI_10008625
			CGI_10011331
			CGI_10011807
			CGI_10012175
			CGI_10014463
			CGI_10015027
			CGI_10016984
			CGI_10017351
			CGI_10017549
			CGI_10017748
			CGI_10018095
			CGI_10018451
			CGI_10018492
			CGI_10019545
			CGI_10020603
			CGI_10022963
			CGI_10023311
			CGI_10023779
			CGI_10024399
			CGI_10024598
			CGI_10024752
			CGI_10025544
			CGI_10025820
			CGI_10025821
			CGI_10026076
			CGI_10026500
			CGI_10026593
			CGI_10027819
			CGI_10028006
			CGI_10017498
			CGI_10003311
			CGI_10006470
			CGI_10006833
