# Supplementary material for: Candidate Gene Polymorphisms and their Association with Glycogen Content in the Pacific Oyster Crassostrea gigas
Source: PLoS One. 2015 May 7;10(5):e0124401. doi: 10.1371/journal.pone.0124401 (PMC4423957; doi:10.1371/journal.pone.0124401)
Supplement: S4 Table — Gene was the gene ID in which SNP located. CDS, coding sequence. INT, intron. INTER, intergenic region. (XLSX) [file pone.0124401.s006.xlsx]

## Sheet: Sheet1
S4 Table. Information for the 295 validated SNPs
SNP	Alleles	Gene	Area	Scaffold	Position	Forward primer (5'-3')	Reverse primer(5'-3')
Cg_SNP_TY2	C/T	CGI_10017418	CDS_5	scaffold925	195420	TATACCACCGTTACTGCAT	TGGTAAACACCTGAGAACA
Cg_SNP_TY3	A/C	CGI_10017418	CDS_9	scaffold925	190162	AACTGGAGATGAAATTCTT	ACACCTCTTAAGTTTCACT
Cg_SNP_TY8	A/G	CGI_10016530	CDS_10	scaffold1083	183377	TCCGTGAGTTTTACGAGAT	CACAGTAACAACCAACGAC
Cg_SNP_TY9	C/T	CGI_10017418	CDS_3	scaffold925	196579	TATCCTAAAGTCATTTTGTT	GATTCCTATGCTGGCTTTC
Cg_SNP_TY10	A/C	CGI_10017418	CDS_10	scaffold925	189922	AACGACCAAATCCTTAATG	TTCTGTTGAAAAGTTGACA
Cg_SNP_TY11	A/G	CGI_10017418	CDS_15	scaffold925	185874	CTACAGAAAAGCCCGCCAGA	CAGCAAGGTCAGGGTATCC
Cg_SNP_TY12	A/C	CGI_10017418	3'UTR	scaffold925	185581	AAAACACCTCACTACTCAAT	AAGGATTTCTATCAGTTTGT
Cg_SNP_TY17	A/G	CGI_10016530	CDS_4	scaffold1083	176512	TTCTATGGACGGACAGAGG	GAGTGTCCACCCACTTGAC
Cg_SNP_TY18	A/G	CGI_10016530	CDS_10	scaffold1083	183428	CTGGACTGTCAGACATTAT	TTGAGATTCTGTAGTTGGT
Cg_SNP_TY20	C/T	CGI_10017418	INTER	scaffold925	202195	AGAAAGGCATGATTTGTGGG	CGTGTAATCCACCCATCCTT
Cg_SNP_TY21	A/G	CGI_10017418	5'UTR	scaffold925	201752	TACCAATGTTCTTGACCTGA	TTCGTCTTCTCATAGCCATA
Cg_SNP_TY22	A/C	CGI_10017418	CDS_1	scaffold925	201648	AGATGCTTATGGACAGAGGG	TTGCTACTTCCCAGGCGATT
Cg_SNP_TY26	C/T	CGI_10017418	INT_1	scaffold925	198130	TTATGATAGCAAACCGTCTC	CAGTCAGTCAAGGCATGTAA
Cg_SNP_TY35	A/G	CGI_10011816	CDS_2	scaffold43692	125693	TGGCATTTTACTTCAGGTGT	AGGATACTGCTGGTGTTGAC
Cg_SNP_TY38	A/C	CGI_10011816	INT_2	scaffold43692	125863	ACTGAAAATGGAGGTAATGC	AAAATACTTTGAGTTGAGAT
Cg_SNP_TY41	A/G	CGI_10011816	INT_4	scaffold43692	128817	TGAGCTTTCACTGAGTGGGC	GCTTGGACTTTGGGTAGTTG
Cg_SNP_TY43	A/G	CGI_10011816	5'UTR	scaffold43692	110717	CATAGCGTGGCTACTTCCG	TTCATACTTGACATCTAGTTG
Cg_SNP_TY45	C/T	CGI_10000267	CDS_2	C25826	1467	TTGTTTGCACTTACACCATG	CCACTGAGGCGGAAAATGAT
Cg_SNP_TY48	A/G	CGI_10000267	INT_2	C25826	2361	GTTCTATTTATTCAGACAGCAT	CAATCAAAGTCTTCAACAAC
Cg_SNP_TY59	A/G	CGI_10011818	CDS_3	scaffold43692	205266	AGGGAAACAAGTGCTTATTG	TCATTCAGAACTGACCTCCA
Cg_SNP_TY60	A/G	CGI_10011818	INT_3	scaffold43692	208013	ATGTACCGTAATCAGGTTTT	AGCTATCCTCAGTGCTTTCA
Cg_SNP_TY64	A/G	CGI_10011818	INT_8	scaffold43692	214347	TGTTTGCACTTACACCATGT	GAAAATATCAGGCGAATACC
Cg_SNP_TY65	C/T	CGI_10011818	CDS_9	scaffold43692	214383	AGGGTATTCGCCTGATATTT	ACTACTTCCTGTTCCACTGAG
Cg_SNP_TY68	A/G	CGI_10011818	CDS_10	scaffold43692	216120	TGCACTCAAGTTATCCCAGC	TGTGATAACGGTTGGAGCAT
Cg_SNP_TY70	C/T	CGI_10011818	INTER	scaffold43692	216704	AGGTTGGACAAATGTTATTC	ATAGATGGCACAAGCCCAAG
Cg_SNP_TY71	C/T	CGI_10023027	INTER	scaffold1101	456570	GAAAGCAGTTTCAACATAGT	CTTTGCATTTCATTTTCCTT
Cg_SNP_TY82	C/T	CGI_10016530	INT_1	scaffold1083	172854	ATGTAAATGGGGAAGAGGAA	ACCACCGTCCACCTAGTCTC
Cg_SNP_TY83	C/T	CGI_10016530	INT_1	scaffold1083	173277	AGTATTTTACAAGAGCTGTG	ACTCTGGTTTATCAGTTTCT
Cg_SNP_TY86	A/G	CGI_10016530	INT_1	scaffold1083	174095	TTTGAATGGAAATCTGTTTA	AACCAACAAAGAGCTAAATA
Cg_SNP_TY87	G/T	CGI_10016530	INT_1	scaffold1083	174480	AATGAGATACTTGTTTGTAA	TAAAACTCCAGGGACAGATA
Cg_SNP_TY88	A/G	CGI_10016530	INT_2	scaffold1083	174902	AGATTTTGGCTTCAACTGCT	AAGGTTCCTGATATGCTTTG
Cg_SNP_TY89	A/T	CGI_10016530	INT_2	scaffold1083	174973	GTACAAAGCATATCAGGAAC	TTCACAATGCTCAATACAAT
Cg_SNP_TY91	C/T	CGI_10016530	INT_2	scaffold1083	175351	TAAACCATTTTCAATCAGGG	TTAGACAAAAGGCAATGTGA
Cg_SNP_TY93	A/G	CGI_10016530	INT_5	scaffold1083	177646	AAATTAAGGGATGCAGTGAA	CTTTGCTGCACATATTTTGA
Cg_SNP_TY96	A/C	CGI_10016530	INT_7	scaffold1083	180754	GCTAATGTTGTAAAGCATCA	TGTCTACAGGCTTATGAAAT
Cg_SNP_TY100	A/C	CGI_10016530	INT_14	scaffold1083	186060	TTTTGCTAAACTGGGTGGTC	AACAACTGGATTGAGTGGCA
Cg_SNP_TY103	C/T	CGI_10018451	5'UTR	scaffold632	280613	AATTGTTTTAGCAGGTCTGT	TACCCTGGTCAATAAGTGTT
Cg_SNP_TY105	C/T	CGI_10018451	CDS_2	scaffold632	285001	GTCCAATCGAACATCGGACA	CTCGGCAGCGGTATCAAACT
Cg_SNP_TY106	A/C	CGI_10018451	CDS_2	scaffold632	285115	CGAGTTTCCCGTCAACCACC	AATTTCCCAACCCAGAGCAG
Cg_SNP_TY108	A/G	CGI_10018451	CDS_2	scaffold632	285505	AGTTTATCATTGGAAGCAAGC	AAATCCTCTTTTGGGGTGTA
Cg_SNP_TY109	A/G	CGI_10018451	CDS_2	scaffold632	285686	TATAGGGTCACAGGGAGGGT	CGCGTGGTCATATCGTGGAA
Cg_SNP_TY110	A/G	CGI_10018451	3'UTR	scaffold632	286138	GATCAAGTTGACTTGGTGCT	TGGGCTTTACTCCTTATCAC
Cg_SNP_TY115	C/T	CGI_10018492	CDS_1	scaffold1832	520427	AATTCATCTAGCTTGCAGAG	CATGCTGCTAGGACATCATT
Cg_SNP_TY116	C/T	CGI_10018492	CDS_1	scaffold1832	520455	GTCCTAGCAGCATGGAAGTC	CCAGGTTTATGTCACGATTT
Cg_SNP_TY123	A/G	CGI_10020603	5'UTR	scaffold160	466810	GAAAACTCGCAAGAAGAAAG	ACAACACTGAGAAAAGCCAT
Cg_SNP_TY124	A/C	CGI_10020603	CDS_1	scaffold160	466710	GTTACTACCAGTTGGACAAG	TACTGTTTGAGGATTTCATC
Cg_SNP_TY126	C/T	CGI_10020603	CDS_1	scaffold160	466373	GGTGATTTAGTTCAGGGAAAC	AACCCATGATGGTCTTGTAT
Cg_SNP_TY127	G/C	CGI_10020603	CDS_1	scaffold160	466331	ACACTACATACAAGACCATCAT	AATCGTTCATCTAGGAAGAC
Cg_SNP_TY129	A/G	CGI_10020603	CDS_1	scaffold160	465945	TTGTTGCCATGTTTAGTGAC	TGCAGGCTAATTTTCCTTTG
Cg_SNP_TY153	C/T	CGI_10022963	5'UTR	scaffold169	688599	TGCCTGTCATTGCTCAATAT	GGCGGTGAGTATTTGTTGTA
Cg_SNP_TY154	C/T	CGI_10022963	5'UTR	scaffold169	688659	AAATACTCACCGCCGACAGG	ATGAATTCGATGCAAAACGT
Cg_SNP_TY155	A/G	CGI_10022963	CDS_1	scaffold169	689178	GAAGAAGCTCAAAGGCACAA	GCGTGTTGTTGGAGTAATCG
Cg_SNP_TY156	C/T	CGI_10022963	CDS_1	scaffold169	689260	TACTCCAACAACACGCTAAA	ATATCATCGTCCACGAAAAG
Cg_SNP_TY157	C/T	CGI_10022963	CDS_1	scaffold169	689649	AGGAACCCTGGCAAAGACAC	GGACGGAATGCGATGAAATG
Cg_SNP_TY158	C/T	CGI_10022963	CDS_1	scaffold169	689735	TCGCATTCCGTCCAGTGAGT	CTTGGGTGTAATAGGATATTTAGC
Cg_SNP_TY159	A/C	CGI_10022963	3'UTR	scaffold169	690413	CATGCTCAATTAACCTCCCT	ATTGTTCCACTTTCTCGGTC
Cg_SNP_TY161	A/G	CGI_10022963	INTER	scaffold169	690646	ATAACGACACTCCAAGGTAA	TTATGGATAAACCGATTGAT
Cg_SNP_TY165	A/G	CGI_10023311	CDS_2	scaffold1132	85097	ACTCTATTGATCAGACGCTT	TCAGGGAAAGATTCTCATAA
Cg_SNP_TY166	A/G	CGI_10023311	CDS_3	scaffold1132	76355	AGTTTTGTTGGACAGCAGAC	AGCGTTTGGAATCACCGTTC
Cg_SNP_TY170	A/C	CGI_10023779	INTER	scaffold1307	671835	TGAAGACGTATGTCAGACTG	TATGAATGGTGGAAATTAGA
Cg_SNP_TY171	A/G	CGI_10023779	INTER	scaffold1307	671774	TGTTCTAATTTCCACCATTC	TACGGACTCATCCAAGTTTC
Cg_SNP_TY173	A/G	CGI_10024399	5'UTR	scaffold1785	789944	CAACAAATGGATTACAAAGA	CCTTGGTAGGAACCATGTAC
Cg_SNP_TY176	A/C	CGI_10024399	CDS_1	scaffold1785	789258	TTCGTGTCCAACATTGCTTT	ATAACTCCCTCCAGGAAAAT
Cg_SNP_TY188	A/C	CGI_10024752	5'UTR	scaffold70	66601	TTGTAAATTGAATACCTTAACTTC	ATTCTGTGATTTGTTTCCGT
Cg_SNP_TY190	G/T	CGI_10024752	5'UTR	scaffold70	66751	ATCGGGATCATATCGTTGCT	TCATGTTAAAGGTGGGCTTG
Cg_SNP_TY192	C/T	CGI_10024752	CDS_1	scaffold70	67406	TTCAAAGAAAGCTACGGAAAT	TGACCACCGAAAACCAGACA
Cg_SNP_TY193	A/G	CGI_10024752	CDS_1	scaffold70	67778	GCCAAGAGTCTCGGGGTCAG	AATGCCGCACGCATGTTATT
Cg_SNP_TY199	G/T	CGI_10005875	INT_1	scaffold41994	14621	ATATTACAATACTTTTGAGG	TCCTGGTAAAGATAACAA
Cg_SNP_TY200	A/G	CGI_10005875	INT_1	scaffold41994	14336	TATTGGCGACATTTACTT	AACTCTGATCTGCTTGGT
Cg_SNP_TY202	C/T	CGI_10005875	CDS_3	scaffold41994	8325	TAGTAAAGACAGGCAGCA	TCATTTGTAGACAGGGAG
Cg_SNP_TY204	A/G	CGI_10005875	CDS_6	scaffold41994	6650	GCCTTTTGGGTGTTCTTT	TCTTTGGATACGCTCTGC
Cg_SNP_TY206	A/G	CGI_10005875	CDS_6	scaffold41994	6551	CACAAAATGGCTGAAGTA	GACCATCAACAAATCTGTAT
Cg_SNP_TY209	C/T	CGI_10005875	CDS_11	scaffold41994	4843	CTCATAGAAAAGAAGCCC	CCACAATGGCTGATGATG
Cg_SNP_TY210	A/C	CGI_10005875	CDS_13	scaffold41994	4079	TGGTAGCTCGAACAGCAT	GTAGCCAGTTTCTTTAGGATTA
Cg_SNP_TY213	C/T	CGI_10005875	CDS_18	scaffold41994	1523	AGAGTTTGTCAAATCAAC	ATGTTTTATTGGTTTCTC
Cg_SNP_TY217	C/T	CGI_10017152	CDS_5	scaffold794	255076	TTTGGTGTTTTATGTTGAG	TACTTGCTTCCTCTTTCC
Cg_SNP_TY219	A/G	CGI_10017152	CDS_7	scaffold794	257054	GGAAGCTGTGAACGGAGAA	AGACGACGGACCAGGAAG
Cg_SNP_TY226	C/T	CGI_10010017	CDS_4	scaffold143	221207	ACCTTTCCCCTAACGATG	ATTCCGCACTAGAACAGC
Cg_SNP_TY228	C/T	CGI_10010017	CDS_6	scaffold143	223305	TCGGTATCTGACCAAAGC	ATTTCATCTCCCCTTCCA
Cg_SNP_TY232	A/G	CGI_10024520	CDS_1	scaffold1097	319069	ATGTCGTTCATTAGGAGG	TCCATGACTATTGTCCTT
Cg_SNP_TY233	A/G	CGI_10024520	CDS_10	scaffold1097	324840	ACACTGGGTAAAGAAGGG	AACGTGTTCAAACAATGC
Cg_SNP_TY235	A/G	CGI_10024520	3'UTR	scaffold1097	325085	TTAAGGTTCCGTGCTTGC	AAAATCCTAAAATCTCAACAGA
Cg_SNP_TY236	A/T	CGI_10015302	INTER	scaffold44008	419375	CGAGGTTTACTTTTCTTC	TACTAGAGCACCGGATAT
Cg_SNP_TY238	A/G	CGI_10015302	CDS_2	scaffold44008	417289	AATTCCATGCAAAAGACC	CTTTCTGAAGGTGGGTCA
Cg_SNP_TY239	A/G	CGI_10015302	CDS_3	scaffold44008	416776	CTTGACCCCTCATCCAGA	AAACTCCCCACCAAACAT
Cg_SNP_TY246	G/T	CGI_10015302	CDS_8	scaffold44008	414598	GGTCAACGCCAAGCAGTC	GCACAGGACAATCCACATC
Cg_SNP_TY248	G/T	CGI_10027618	INT_3	scaffold591	1332950	AGAAATGCTGCGTAAAAT	GGCCAAGTCAACAAAGAT
Cg_SNP_TY249	A/T	CGI_10027618	INT_3	scaffold591	1332850	CCACTTTGGACCAAGCAA	CGTTTTAACAATTACACGATTC
Cg_SNP_TY260	C/T	CGI_10015997	CDS_4	scaffold719	13184	CAGTACCCTGGTGGACAC	GCTTCAGTGAGGAGAAAT
Cg_SNP_TY263	A/G	CGI_10005175	INT_1	scaffold41502	101301	ATGACTCAACCGTTCACCAA	ACTGCAACCTCAAACCTAAT
Cg_SNP_TY265	C/T	CGI_10005175	INT_3	scaffold41502	102719	TTGAACCTAATAGCTTGGGC	CCACTGCAGAACCACTCCTA
Cg_SNP_TY266	C/T	CGI_10005175	CDS_3	scaffold41502	102836	AGTGGAGCTGGTAGGATTAA	CATAAGGGTAGACCTTCTGG
Cg_SNP_TY267	A/G	CGI_10005175	CDS_5	scaffold41502	103462	ATGCACTACTTTAGGCTCCC	ACCCAGCAGTACCTCCTCGG
Cg_SNP_TY280	A/T	CGI_10005875	INT_2	scaffold41994	13300	AAATTCACGTTGGTCTTGTT	TCCCAGATTAAATCTCAGGA
Cg_SNP_TY281	A/C	CGI_10005875	CDS_2	scaffold41994	13248	ATCTGGGACCTTCACTCTTT	TTTCTTTGTTGGGTGATTAC
Cg_SNP_TY283	A/G	CGI_10005875	INT_3	scaffold41994	12548	GGATTTATTTAATCTGAATGTG	GCTAGTTCTGCATAGTCAGC
Cg_SNP_TY287	A/C	CGI_10005875	INT_3	scaffold41994	9244	CTTGCTTTCAAGTTTGTTAA	GCATTCATCCTATTTTCATT
Cg_SNP_TY289	C/T	CGI_10005875	CDS_3	scaffold41994	8325	GATAGTAAAGACAGGCAGCA	TTATCATTTGTAGACAGGGAG
Cg_SNP_TY291	A/G	CGI_10005875	CDS_6	scaffold41994	6650	GGCCTTTTGGGTGTTCTTTT	CATCTTTGGATACGCTCTGC
Cg_SNP_TY292	G/C	CGI_10005875	CDS_6	scaffold41994	6624	AGAGCGTATCCAAAGATGTT	GTCCTGTACTTCAGCCATTT
Cg_SNP_TY293	A/G	CGI_10005875	CDS_6	scaffold41994	6551	GGCTGAAGTACAGGACCACC	GGGCCATGACCATCAACAAAT
Cg_SNP_TY294	A/G	CGI_10005875	CDS_8	scaffold41994	5951	AGAGCTGATTCCGTGGGGAGA	GGCTCCTTGCCGAACCTCAG
Cg_SNP_TY295	C/T	CGI_10005875	CDS_8	scaffold41994	5921	GGTTCGGCAAGGAGCCCAAG	TCCTTCATGTGCTGCCACAG
Cg_SNP_TY296	G/T	CGI_10005875	CDS_8	scaffold41994	5894	CCGTATCTGTGGCAGCACAT	CATGGAACACTTTGACTGTTTTCT
Cg_SNP_TY297	A/C	CGI_10005875	CDS_9	scaffold41994	5550	CCAGACCTGTATGTGGTAGC	GTTGATTCCTAATTTGTTCATA
Cg_SNP_TY298	A/G	CGI_10005875	INT_11	scaffold41994	4875	TTATTGATACTGCCAGGTTT	TCATACGGGCTTCTTTTCTA
Cg_SNP_TY299	C/T	CGI_10005875	CDS_11	scaffold41994	4843	CTCATAGAAAAGAAGCCCGTAT	CCACAATGGCTGATGATGGA
Cg_SNP_TY300	A/C	CGI_10005875	CDS_11	scaffold41994	4802	TTTCCATCATCAGCCATTGT	TATCCACGATTGCTGCCTGT
Cg_SNP_TY301	A/G	CGI_10005875	CDS_12	scaffold41994	4534	ATACATGTCCTGGGCAACTT	CCCTGCTGTGATTCCAAACT
Cg_SNP_TY302	A/C	CGI_10005875	CDS_13	scaffold41994	4079	GTAGCTCGAACAGCATTTCA	TAGCCAGTTTCTTTAGGATTAT
Cg_SNP_TY303	A/T	CGI_10005875	INT_14	scaffold41994	3796	TGAAATGATACTTACCCGAAAC	GGCCTCAAATACTATTTCTGTG
Cg_SNP_TY307	G/T	CGI_10005875	INT_16	scaffold41994	2874	CTTTTGAACGTACCTGGTAT	CATGCACAATGATTTCTTTT
Cg_SNP_TY308	C/T	CGI_10005875	CDS_16	scaffold41994	2752	GGACTAATGGCTGTTTTGGC	GTGGATGTCCTAAGTCATTGTTTG
Cg_SNP_TY310	C/T	CGI_10005875	INT_18	scaffold41994	1682	TTTCACAATTTATGTATGCTTC	CAAATCCACAAAACTGAAGA
Cg_SNP_TY312	G/C	CGI_10017152	INTER	scaffold794	250441	ATTAGCCAAAGTTAGGAGGA	GATGCCAAAATGCTTGTATT
Cg_SNP_TY313	G/T	CGI_10017152	CDS_1	scaffold794	251402	ATTCGTCGGGCTCGGGTTCT	ACACTTGGCTGGATCGGTAA
Cg_SNP_TY314	G/T	CGI_10017152	INT_1	scaffold794	251721	TTTGATTGGAATGAGTTCTA	CTAAAGTGGGGCTCTGGTAC
Cg_SNP_TY315	C/T	CGI_10017152	CDS_2	scaffold794	251801	CCCACTTTAGGGTTGTTCCC	AGCCACAGCGCAATAGATGC
Cg_SNP_TY316	A/G	CGI_10017152	CDS_4	scaffold794	252594	AGAGCAGAGTTTGCCCTTCA	TGACCATACTCATCGTCCCT
Cg_SNP_TY317	C/T	CGI_10017152	CDS_5	scaffold794	255076	TTTGGTGTTTTATGTTGAGA	GTTGTACTTGCTTCCTCTTT
Cg_SNP_TY318	G/T	CGI_10017152	CDS_6	scaffold794	255586	CAATGGAGTCAATTTGTTTG	AAGATAGTTCTGTTCCTGTT
Cg_SNP_TY320	A/G	CGI_10017152	INT_6	scaffold794	256789	GTGCCTTGCTGACAGTTATC	ACCCAAAGTATTTCTGCCTA
Cg_SNP_TY324	C/T	CGI_10017152	CDS_8	scaffold794	258190	GGAAATATGGCATAAAGCGAT	TGCGGGTTTGTAGAAACGTC
Cg_SNP_TY327	A/C	CGI_10017152	CDS_11	scaffold794	260739	ACATTGTATTAAAGGTAAACTG	CTTTTGGAACATAGAAGAAC
Cg_SNP_TY328	C/T	CGI_10017152	CDS_11	scaffold794	260817	AGAATATTGATGAGGAAAAGA	ACTGTCCTAGCATGAAAGTT
Cg_SNP_TY349	A/G	CGI_10010017	CDS_4	scaffold143	221160	TTTGAACTGGAGCAGGACGA	TCAACATGCCCTTCACATCG
Cg_SNP_TY353	C/T	CGI_10010017	CDS_6	scaffold143	223305	TCTCGGTATCTGACCAAAGC	AAATTTCATCTCCCCTTCCA
Cg_SNP_TY357	A/G	CGI_10024520	CDS_1	scaffold1097	318807	TATCCGGTGATGAGAAGATC	CCTCCTGTCTCCGTAAACCA
Cg_SNP_TY358	C/T	CGI_10024520	INT_2	scaffold1097	319540	AGTTCAGATTCTTGTTGGCA	TGTGACCTACCTCTACAACG
Cg_SNP_TY359	A/T	CGI_10024520	INT_2	scaffold1097	319976	ACCTATTAGCACTGGGTTAT	AATCAGCTCACTGGACTTTC
Cg_SNP_TY367	A/G	CGI_10001194	CDS_1	C34072	15453	GATTGGTTCACAGTAGCC	CTCTATTTTGTTTACCATTTG
Cg_SNP_TY368	G/C	CGI_10001194	3'UTR	C34072	15108	TCTGCTGTTGAATTTAAT	GTTTTGTTTGAGTAATAATC
Cg_SNP_TY369	G/T	CGI_10004603	INT_7	scaffold40980	16833	GCTTTCACCTTTTGTATG	GAAAACATTTGATTGTCTAA
Cg_SNP_TY370	C/T	CGI_10004603	CDS_1	scaffold40980	16281	AGACACCGAGAAAGAAAA	TATTGAAATCCGACATGA
Cg_SNP_TY371	A/T	CGI_10004603	CDS_1	scaffold40980	15854	CCAAGATTGGCTACCTAT	TAAAATTCGTCAGCAAAA
Cg_SNP_TY372	A/G	CGI_10004603	CDS_1	scaffold40980	15729	GGGAAAATATCCTCATTG	AAAACTTTTATCGGTCCA
Cg_SNP_TY375	G/T	CGI_10004603	CDS_1	scaffold40980	14477	CCAACGACTTTTACAGGA	GGTGGCCGGTAGATACTA
Cg_SNP_TY383	C/T	CGI_10005778	3'UTR	scaffold41884	13641	TTTTGTTCACTTTTCCAC	CCAAGTTAAGCTGAAATT
Cg_SNP_TY385	G/T	CGI_10009632	CDS_1	scaffold43258	74844	GCAGAAATCATGGAGGGG	GACACCATTCCCACCACC
Cg_SNP_TY390	A/C	CGI_10009873	CDS_1	scaffold43364	175545	ATTTACATATTTACCCCACA	TACCTCCATATCTGTTCTGA
Cg_SNP_TY391	C/T	CGI_10009873	CDS_5	scaffold43364	167001	TGAACAGCAAAGCTCAAGTA	TGAATCCCAGAGTAGAAAAC
Cg_SNP_TY394	A/T	CGI_10023504	CDS_1	scaffold1258	535611	GATAATCCACCCGCAAAACT	CCAGGCTCTTGGTAGTAGGC
Cg_SNP_TY395	A/G	CGI_10023504	CDS_1	scaffold1258	535839	ATTGATAAATCTGAACCGAA	TTGAAGTGTCCAAGAATTAT
Cg_SNP_TY399	A/G	CGI_10026109	CDS_1	scaffold204	444881	TTTCATCCTTCAAGTGTTTA	TTTCCTCTTACCTTTATACG
Cg_SNP_TY401	C/T	CGI_10026109	CDS_4	scaffold204	461644	CCTTGTTTCAACATCTTGGC	TTCCGCTTCCTATAACCTGG
Cg_SNP_TY403	C/T	CGI_10026109	CDS_4	scaffold204	461913	CACCCAGACGACAAATTGAC	TTCGCCACCCTCTTTACCTA
Cg_SNP_TY404	C/T	CGI_10026109	CDS_4	scaffold204	462006	ATTGGAAAGTTCGAGAATGG	TATTGTGATGATAGTTCGTC
Cg_SNP_TY405	A/G	CGI_10026109	INTER	scaffold204	462991	ATATTGTTATTCATTCGGGTAT	TTTGGATTGCGTAGATTTCT
Cg_SNP_TY406	C/T	CGI_10024791	5'UTR	scaffold70	797671	TATCTTTATTGCATTTCCTC	TCAAAACAACTTACTGTGGT
Cg_SNP_TY408	G/C	CGI_10024791	CDS_1	scaffold70	798134	CACTGGATATTGGTGGAGGA	AGCGTCTGACTTTGTCTGTTTT
Cg_SNP_TY409	C/T	CGI_10024791	CDS_2	scaffold70	798960	TCTGTCTGGCCTGTGGGTAT	TTACCGAGTTTCTATCACAG
Cg_SNP_TY411	C/T	CGI_10024791	CDS_3	scaffold70	799630	CACCCCAGTGCTTGGTTCAG	ATGGTAGATTCTTGGTAGCC
Cg_SNP_TY413	A/T	CGI_10024791	INTER	scaffold70	801076	GAGTTGTTGAGTAATAGTGAGGTA	AGGCAAGATTTCAAATACAA
Cg_SNP_TY414	C/T	CGI_10007791	INT_2	scaffold1155	32964	CAAAACATGGAAAGGAGATA	GTGTCATGCTTTATTCAAGT
Cg_SNP_TY416	C/T	CGI_10007791	CDS_7	scaffold1155	29264	TACCATGCCTTACCATTCTT	TAATACCTGGACCATTTCTG
Cg_SNP_TY417	A/G	CGI_10007791	CDS_14	scaffold1155	26487	CTAAAATTGTCAATGATGGG	GTGGAGTCAAGATGAGGCTG
Cg_SNP_TY418	C/T	CGI_10007791	CDS_14	scaffold1155	26418	CACCACCAAGATACCCAGAT	CAAGAATAAATGGAGACAAG
Cg_SNP_TY420	C/T	CGI_10007726	CDS_7	scaffold707	167778	TTTCAGATTTATTATACAGAACAG	TCTAACATCCATCCAAGTCC
Cg_SNP_TY422	C/T	CGI_10007726	CDS_10	scaffold707	162992	CAAGTTGAACGACAAGTTTG	AGTATGTGAGGTCCTTCTTT
Cg_SNP_TY423	A/C	CGI_10007726	CDS_11	scaffold707	162146	AAGCTGGTGAAGGACACTCC	CCTGACATGGCCTCTGACAC
Cg_SNP_TY424	A/G	CGI_10007726	CDS_11	scaffold707	162104	CACAAGTCAAACATGAAGGC	TTCGTCTTTGGTGGAGTAGA
Cg_SNP_TY425	C/T	CGI_10007726	3'UTR	scaffold707	161125	TGATACTCTTAATCCAGGGG	AAAGCCTTCCTAACCAATGT
Cg_SNP_TY426	C/T	CGI_10007726	3'UTR	scaffold707	161082	TCACATTGGTTAGGAAGGCT	TTGCATTGAACAATTTAGTGAA
Cg_SNP_TY430	G/C	CGI_10024520	CDS_2	scaffold1097	321847	AAGCAGTATTGTGAGAAGAT	TGCCTCATAGATGTCAGACT
Cg_SNP_TY431	A/T	CGI_10024520	INT_4	scaffold1097	322454	GTGTCACCATAAGCACTGTC	TATTGTCAATGTACAAGCTG
Cg_SNP_TY432	C/T	CGI_10024520	CDS_5	scaffold1097	323197	AGGATCATAATGAAGCAATT	TTAAGTCCCTGTGCACTATA
Cg_SNP_TY443	C/T	CGI_10015143	CDS_12	scaffold1671	190561	TTAACGAATCTAACGTCGCT	AAGGAAGAAGTTCAGTTTTACC
Cg_SNP_TY444	C/T	CGI_10015143	CDS_14	scaffold1671	184481	CTACCATTTGTGGGATCTAG	AAGAAGTCATACCTTGTGAA
Cg_SNP_TY445	A/G	CGI_10015143	INTER	scaffold1671	178282	AGGTGTATTAGACCAAGTTC	TTGTTTAGGGATGACATCAT
Cg_SNP_TY447	C/T	CGI_10015143	CDS_1	scaffold1671	177549	TGTCTAAGATTCCGTTCAGG	TCAATCCGTTGGACACTATG
Cg_SNP_TY452	C/T	CGI_10002413	INT_1	scaffold857	10420	TTATGAATGAAGAAACGAAC	ATGGGACAGAGTATAAAAGTAA
Cg_SNP_TY453	A/G	CGI_10002413	INT_1	scaffold857	12308	GCAAAGTAATGGATCATAAA	CTCTGTTACAATAGGTCTCA
Cg_SNP_TY454	C/T	CGI_10002413	CDS_4	scaffold857	14465	TATGTGATTCATCAACAGGTTTTA	CACTCCCTCCCATACTGAAG
Cg_SNP_TY455	A/C	CGI_10002413	CDS_5	scaffold857	16004	CCAAAGGTCAGGGTCCTGTT	CCTTCAGCAATCTTCGCACC
Cg_SNP_TY456	C/T	CGI_10002413	CDS_6	scaffold857	16510	GGACTGGATGTGGGACTACT	GTGTTTCTTACTTGATTGGA
Cg_SNP_TY457	C/T	CGI_10002413	CDS_7	scaffold857	16699	CTAGATTCTTTGGTGTCCTACTTAT	TGTTTCTGCCGTGAGATTTC
Cg_SNP_TY458	G/C	CGI_10002413	CDS_11	scaffold857	19629	ATGCGTCTGACCACCACTCG	TTGGAACCACCTGACACTGC
Cg_SNP_TY459	G/C	CGI_10002413	CDS_12	scaffold857	20626	GACCTGGTTTTGAGACATAC	TGGAGACTACCAAAGGTGTA
Cg_SNP_TY460	C/T	CGI_10002413	CDS_12	scaffold857	20689	GGGACCAGGTACACCTTTGG	GACCCTCACTTGTGATGTTGAT
Cg_SNP_TY461	A/G	CGI_10002413	CDS_12	scaffold857	20740	ATCAACATCACAAGTGAGGGTC	CCTGGTCTCAGTGGCTGCTT
Cg_SNP_TY462	A/G	CGI_10002413	CDS_12	scaffold857	20872	TCAGAGGAAATCCCTTAGAT	TGTTTTGCATAATACCCAAT
Cg_SNP_TY473	A/G	CGI_10004510	CDS_1	scaffold1134	95459	CCACTCTTGCTTTCAACAAA	CTGAGTATTGTATGCCTGGA
Cg_SNP_TY474	A/T	CGI_10004510	INTER	scaffold1134	94824	ATTGCGATACACTGTTCTTA	TAATGCTTTGTTATTCCTCA
Cg_SNP_TY477	A/G	CGI_10010179	CDS_1	scaffold1056	89279	CAAATACATTAAAGTTGGAAAC	TGGTGGATGAGTGTTGTTAG
Cg_SNP_TY478	C/T	CGI_10010179	INT_3	scaffold1056	88343	TTCTCAATCTCGCTGAACTT	ACTTCAAAGTAATGTAAAAGCATCA
Cg_SNP_TY481	G/C	CGI_10025544	INTER	scaffold370	473767	AATGTCAAGCTACTGTTCTG	GATTTACAAAATACGTTATCG
Cg_SNP_TY482	C/T	CGI_10025544	INTER	scaffold370	473687	AGCAGAGCATGTTGTCATTT	CTCCTTTCCTACGAACACTG
Cg_SNP_TY483	A/T	CGI_10025544	CDS_1	scaffold370	473091	TGCTTTGGTGTTATTTGTTG	AATCTGCCGTTCGACTCTTG
Cg_SNP_TY484	A/G	CGI_10025544	CDS_1	scaffold370	473068	CAAGAGTCGAACGGCAGATT	TAACGTATAGTCCATGTCCC
Cg_SNP_TY485	A/C	CGI_10025544	CDS_1	scaffold370	472980	TAATATCGGAATCAGACGCA	TGGAATATGTTTGCTGGTGA
Cg_SNP_TY486	A/T	CGI_10025544	CDS_1	scaffold370	472825	AATCCAGGAAATGCAAGTAT	TTGGACGATGTCGTGATGTT
Cg_SNP_TY488	A/C	CGI_10025544	CDS_1	scaffold370	472566	TCTTAATAATGGAGCCGTAC	ATATGAAGCATACCACTTGC
Cg_SNP_TY489	C/T	CGI_10025544	CDS_1	scaffold370	472439	TGTAGCGGAACTGCTTATGT	AAAATGTCCTCCAGCCAAAA
Cg_SNP_TY490	G/T	CGI_10025544	CDS_1	scaffold370	472388	TTTTGGCTGGAGGACATTTT	TCCCGCTTCTGATACGTAAA
Cg_SNP_TY491	G/T	CGI_10025544	INTER	scaffold370	471464	GTACCGTCCGTTGATCCTAT	TGTATTGAGTCCAATGTTTC
Cg_SNP_TY492	A/T	CGI_10025820	INT_1	scaffold1583	264841	TTTGCTGATTTGTTATGCTC	CATAACCTTCAATGTTTATTCA
Cg_SNP_TY493	A/C	CGI_10025820	INT_1	scaffold1583	264747	TTTAGAATGAAGAATACTCGGTA	AAATGTTTGCAGCATAGCGT
Cg_SNP_TY494	A/T	CGI_10025820	INT_1	scaffold1583	264690	TCGTATGACACGCTATGCTG	AACAGAGCCGATTGGATTAC
Cg_SNP_TY496	A/G	CGI_10025820	CDS_1	scaffold1583	263911	ATGTCAATGGAGAAGAACCC	GTTCCCATCAAGAAAACGAT
Cg_SNP_TY497	C/T	CGI_10025820	CDS_1	scaffold1583	263434	AGTACATTGCAGTGGACGAT	TGCAGTCCTTGAAAGAAAAC
Cg_SNP_TY498	G/T	CGI_10025820	CDS_1	scaffold1583	263341	TTGTTTTCTTTCAAGGACTG	ACACCTCTTTATGCGACGTA
Cg_SNP_TY500	C/T	CGI_10025820	INTER	scaffold1583	262336	TTTATAAGCGATTCACGTTT	GTTTTCATGCCTCTTTCTCC
Cg_SNP_TY501	G/T	CGI_10025821	INTER	scaffold1583	270352	GCATACAGCATACAAGTTGC	TTTTGGTCGATTGCATTTCT
Cg_SNP_TY503	A/G	CGI_10025821	INTER	scaffold1583	270185	TTCAAAATCCACAATATCTT	TCAGGGAAGGAAATAGAAAA
Cg_SNP_TY504	A/G	CGI_10025821	INTER	scaffold1583	269613	TTACAAGAAGATTGCAGATA	TCAATACAAAGTACACGAAT
Cg_SNP_TY506	A/C	CGI_10025821	CDS_1	scaffold1583	269503	GACAACCGTCACAACATCAG	ACTTCTTCCTCAGTCGTGGG
Cg_SNP_TY507	A/T	CGI_10025821	CDS_1	scaffold1583	269172	GACAATTTCCATCTACGACA	GAGAAATACGATTCTGACGT
Cg_SNP_TY508	A/G	CGI_10025821	CDS_1	scaffold1583	268740	TCGGAAACAGTTACATTTTG	ATGTATCTGCCATTGGGATG
Cg_SNP_TY510	A/T	CGI_10025821	INT_1	scaffold1583	268240	TCATTGATTTGATTCAGCAT	TCAAATGACAATTACAGCTA
Cg_SNP_TY511	A/G	CGI_10025821	INT_1	scaffold1583	268181	TAGCTGTAATTGTCATTTGA	AACGATACTACGTGTTTCTG
Cg_SNP_TY519	G/T	CGI_10025821	INT_1	scaffold1583	264904	ATTTTGTTTTCATAGAACCT	GTGTAGATACGAGCATAACA
Cg_SNP_TY521	A/T	CGI_10025821	INT_1	scaffold1583	264690	TCGTATGACACGCTATGCTG	AACAGAGCCGATTGGATTAC
Cg_SNP_TY522	A/G	CGI_10025821	INTER	scaffold1583	264198	TTACTTTTACACCAACCGTC	TTTGTGAGTAGTGTAGGTTT
Cg_SNP_TY523	A/G	CGI_10025821	CDS_1	scaffold1583	263911	ATGTCAATGGAGAAGAACCC	GTTCCCATCAAGAAAACGAT
Cg_SNP_TY524	G/T	CGI_10025821	CDS_1	scaffold1583	263341	TTGTTTTCTTTCAAGGACTG	ACACCTCTTTATGCGACGTA
Cg_SNP_TY525	A/T	CGI_10026076	INTER	scaffold1174	969137	TCCTCGTAATAAAGAGTTCC	GCATTTAACCAAATACAAGTA
Cg_SNP_TY526	A/C	CGI_10026076	INT_1	scaffold1174	971233	AAATCCAAAGCCAGTATCTC	TGTAGGAAACTCACGACCAG
Cg_SNP_TY528	C/T	CGI_10026076	INT_1	scaffold1174	972538	GTGTATTTCGATTGCGAGTC	CTCCGACATTTGTTTCCATA
Cg_SNP_TY530	A/G	CGI_10026076	CDS_2	scaffold1174	975643	ACATATCCTCCCAAACTAAA	CATCAGAAGTGTTCACAGGG
Cg_SNP_TY537	C/T	CGI_10026076	INT_5	scaffold1174	979745	TTTTACATCGCACTGAAGAA	TCGACATTTTAATTGCAGAA
Cg_SNP_TY540	A/T	CGI_10026076	INT_5	scaffold1174	980658	TTATTAGCATCACGAACAGG	CAAGGAATGCCATAATCAAT
Cg_SNP_TY553	A/G	CGI_10026500	5'UTR	scaffold156	445264	GAGAAACAAGATGGTGAAAT	TATAGAAATGGCGACCGTGG
Cg_SNP_TY554	C/T	CGI_10026500	CDS_1	scaffold156	445558	CGAATACATTTTAAATCCCG	TATGGACGTACACGATGAAA
Cg_SNP_TY555	C/T	CGI_10026500	CDS_1	scaffold156	445777	CCATTACGGTGATATTGTTC	TTCCTTTGTACGTTAAGTTTCT
Cg_SNP_TY556	C/T	CGI_10026500	CDS_1	scaffold156	445829	ACAGAAACTTAACGTACAAAGGAA	GATTTAATGGCAAACGAAGC
Cg_SNP_TY557	C/T	CGI_10026500	CDS_1	scaffold156	445882	ATTAAATCCGACGATGATAT	TTGGTGTTTAATTTCGTCTA
Cg_SNP_TY558	A/G	CGI_10026500	CDS_1	scaffold156	445969	AAACCTTATTCTGTGCAATC	CACTTACTTTTCTCGTCCCT
Cg_SNP_TY559	A/G	CGI_10026500	CDS_1	scaffold156	446020	GGGACGAGAAAAGTAAGTGG	CGGAGCAGTATGGAGGGAAA
Cg_SNP_TY560	A/G	CGI_10026500	CDS_1	scaffold156	446180	GGATGATTATTACATAACCG	ATAAAAGTCATTCCACCTCT
Cg_SNP_TY561	A/G	CGI_10026500	CDS_1	scaffold156	446239	AACAGAAGAGGTGGAATGAC	CGTATTTGTTCTTGCTATTATT
Cg_SNP_TY562	A/G	CGI_10026500	CDS_1	scaffold156	446266	AATAATAGCAAGAACAAATACGC	AATCTCATTCATTCCGTTGA
Cg_SNP_TY566	G/T	CGI_10026593	CDS_3	scaffold313	258272	TCGTCCAAGAAAAGGATGTC	GCATTCACATAAAACACCGT
Cg_SNP_TY569	A/G	CGI_10026593	CDS_3	scaffold313	258867	GTCCCAAAGCCAAGTTTAGC	AGATTCCCTGAACGTCGATT
Cg_SNP_TY570	C/T	CGI_10026593	CDS_3	scaffold313	258920	TCGACGTTCAGGGAATCTGG	TCCCACGACACGAACCATTT
Cg_SNP_TY571	C/T	CGI_10026593	CDS_3	scaffold313	258975	TTCGTGTCGTGGGAGGATTA	CTGCCAGATATTTGGGGTAT
Cg_SNP_TY572	A/C	CGI_10027819	5'UTR	scaffold198	739000	TAGCAAGCGTTATTGTTTTG	ATGGTCGTACTAGTGATTTCTG
Cg_SNP_TY575	G/T	CGI_10028006	5'UTR	scaffold77	890231	GCTTCAGAAATCTTTCAGCG	CACAAGGAATTCAGAACGAC
Cg_SNP_TY576	A/G	CGI_10028006	5'UTR	scaffold77	889896	GAGAAACATGGGGTAAAGAC	AAGCCTAAAAGAAAAGCAAT
Cg_SNP_TY584	A/G	CGI_10017498	5'UTR	scaffold853	228195	CTGAAGAAGTCACTGGAACG	ATATGATCTTACTTCGCAAT
Cg_SNP_TY585	G/T	CGI_10017498	5'UTR	scaffold853	228226	TGCGAAGTAAGATCATATTT	AAACAATAAGAAATCACCAG
Cg_SNP_TY586	G/T	CGI_10017498	CDS_1	scaffold853	228317	TCTGGTGATTTCTTATTGTT	GTAATTATTTTCGGAGGCAT
Cg_SNP_TY587	C/T	CGI_10017498	CDS_2	scaffold853	228619	TATCTTGCTCTGTTGCTCAG	GAGTCATCCTCATTGTGGTC
Cg_SNP_TY589	A/C	CGI_10017498	CDS_2	scaffold853	228695	GAGTGGGTGGATGCCAATAA	TGTCCTCAATCACCAAGTCT
Cg_SNP_TY590	A/C	CGI_10017498	CDS_6	scaffold853	231584	ATGGAGTCCGATTCCTTTAC	CTGCTTTTCTGACATTGAGA
Cg_SNP_TY592	C/T	CGI_10017498	CDS_14	scaffold853	237051	ATATCTAGGGAGAAAACGCT	GTCCAGTAGGAATAACTGGG
Cg_SNP_TY594	C/T	CGI_10017498	CDS_15	scaffold853	239247	CACCGGAGAACCCAACTATA	TCAGGTTTCACTACAAAGGA
Cg_SNP_TY602	C/T	CGI_10012957	CDS_1	scaffold1054	152163	CGGCCTCACAATGTTTAC	TGCAATGAAGGACTGGAA
Cg_SNP_TY603	C/T	CGI_10012957	CDS_1	scaffold1054	152125	GTTCCAGTCCTTCATTGC	AACGAAAACATTAGACAGACAT
Cg_SNP_TY609	A/C	CGI_10013303	CDS_3	scaffold1888	192650	CGCGATTTAAGAACTGGA	TTGCCAAAAGAGGAAGAT
Cg_SNP_TY613	C/T	CGI_10025033	INTER	scaffold1017	856525	CGTCTACTCCGAGTCCTG	AGTGGAGTTCTGACGAGC
Cg_SNP_TY615	C/T	CGI_10025546	CDS_1	scaffold370	490635	GCGACCTTGAATACCCTT	TTATGTCTTATTTCCGTTTC
Cg_SNP_TY616	C/T	CGI_10026669	CDS_1	scaffold53	522911	GGACAAGAAAACGACGAG	GAATACGTTTGGGAAGCA
Cg_SNP_TY618	G/T	CGI_10018197	CDS_30	scaffold622	140567	TTTGACCCCTCAGAACCA	GGAGACTCACCACTTTCC
Cg_SNP_TY619	A/G	CGI_10018197	CDS_34	scaffold622	141761	TTGCAGCAACAGATCCAC	GAATCACGGACAGGAAGG
Cg_SNP_TY623	C/T	CGI_10002240	CDS_1	scaffold37014	16113	CGGGAACAGGGTATTTGA	AACGGAATGTTAGGTGAAAG
Cg_SNP_TY624	C/T	CGI_10002240	CDS_2	scaffold37014	12161	GTACTGGCGAGTGTCACA	TCCACAGTCCCTCTTGAT
Cg_SNP_TY626	A/C	CGI_10002337	CDS_1	scaffold1679	1036	TCAATGACCTTATCGGAATG	AACATGGAAACCACCTCC
Cg_SNP_TY628	C/T	CGI_10005060	INTER	scaffold41448	23832	CTCCTTCCCACGTAGAAG	ATTTTGTAACGGCCATTT
Cg_SNP_TY630	A/G	CGI_10005060	INTER	scaffold41448	22393	AGACTTGAGCAGTTTGCCATAA	AGGCTGGCCTCCCACTTT
Cg_SNP_TY631	C/T	CGI_10007949	CDS_3	scaffold1033	146634	CCAGGGCAACCCCGAATA	GCACCGAAACTGGACGAT
Cg_SNP_TY634	C/T	CGI_10008408	CDS_1	scaffold726	143261	TTCTTGGTGGGAAAATCA	ACTGCCTCCTTCTCAACG
Cg_SNP_TY635	A/G	CGI_10008408	CDS_1	scaffold726	143569	AAAATTCATGGATCACGA	GCAATGGGTTATTGTTGG
Cg_SNP_TY636	G/T	CGI_10008625	5'UTR	scaffold43064	2222	ATACTTGTATCAACAGAGCAAG	GGGTCATCGTCACTTTCT
Cg_SNP_TY637	A/C	CGI_10011331	CDS_3	scaffold43598	282741	CCTTACGAGAAACATGGC	TGCAGACTTTGATCTGGG
Cg_SNP_TY638	A/T	CGI_10011807	CDS_1	scaffold43696	290862	CTACGATCCGTGACATTG	TTCTCCATCATACGCTGT
Cg_SNP_TY639	A/G	CGI_10011807	CDS_1	scaffold43696	290708	GGAGACGAGCAGAGCCATTA	CTGGAAACAAGCCGTGCA
Cg_SNP_TY640	C/T	CGI_10011807	CDS_1	scaffold43696	290144	AGCAAAGGCTACAAATGG	ACATACCCCGTCCCAGAG
Cg_SNP_TY641	A/T	CGI_10012175	5'UTR	scaffold43764	21437	AATCAAAAGCGTGTTGTC	AGGGCTGAGATTAGGATG
Cg_SNP_TY642	G/C	CGI_10012175	5'UTR	scaffold43764	21622	ACTTGTGCTGACATCCCG	CGTATGAAATGCCTCTGTT
Cg_SNP_TY643	C/T	CGI_10012175	CDS_1	scaffold43764	21871	TTACAACAACACTGTCAAGGTA	GTCGTCCACAATCTGAATAA
Cg_SNP_TY644	A/T	CGI_10014463	INT_5	scaffold890	81845	CTTTCAACAAAATAACCTTTGA	ATTGACTCGCCTCCAGAT
Cg_SNP_TY646	A/C	CGI_10015027	CDS_1	scaffold43986	198818	CTTAATTTCTTGTTCATCGTTC	AGTATTGCCCCAGGTTTC
Cg_SNP_TY657	A/G	CGI_10003311	INT_27	scaffold39368	46330	AATACGCATTTCTCCACATC	ACTCAGTTCAAAATTCTCCG
Cg_SNP_TY659	A/G	CGI_10003311	CDS_1	scaffold39368	45938	GATGACGTAGTCGTCGGTTT	AATTCTTTGGCAGCTTTCCA
Cg_SNP_TY662	C/T	CGI_10006470	INT_1	scaffold42252	131702	AACAAACGAACAAGGATAAA	ATGAGAAGTCGATTAAAACA
Cg_SNP_TY665	G/C	CGI_10006833	CDS_2	scaffold971	117859	AACCTGATGTTTCAGTACGC	ATAGACCCTTGCTCATGGAC
Cg_SNP_TY666	G/T	CGI_10006833	CDS_2	scaffold971	117795	ATATCCGATAACTTTCTGCC	GTTGTCTTGTTAATCCTGAA
Cg_SNP_TY667	A/G	CGI_10006833	CDS_2	scaffold971	117766	GTGACGTATTCAGGATTAACA	TTGACGGTACCACAAGATGC
Cg_SNP_TY668	C/T	CGI_10006833	CDS_2	scaffold971	117720	TGAGAACCACGCATCTTGTG	GATACGATCATCGAACGAAC
Cg_SNP_TY670	A/G	CGI_10006833	CDS_2	scaffold971	117610	TCAGTCCTGGAAGTATTGGA	TTGTTGGCTCTTCGTGCTAT
Cg_SNP_TY672	C/T	CGI_10006833	CDS_2	scaffold971	117415	TCTAAAGCGGTCAACAAATA	GGCGTTTAGGTAATAACTGAT
Cg_SNP_TY673	A/G	CGI_10017042	INTER	scaffold487	159441	TTTGAATGCCAAGGCTTTAG	AGCAAAATAGATGGGGAGGA
Cg_SNP_TY674	A/C	CGI_10017042	INTER	scaffold487	159778	ACTGCTTTCTCAATCTTCTC	CTAGAATCTGTTCTGCTCAG
Cg_SNP_TY676	C/T	CGI_10017042	CDS_5	scaffold487	167099	TGTGATAAACGATACAGTTG	CTAGAATTAGACCTATTGCA
Cg_SNP_TY677	A/G	CGI_10017042	CDS_6	scaffold487	169273	AGGAACTAATGCTTGCTACA	TTTGAAGTTACCTGTTTTGG
Cg_SNP_TY678	A/T	CGI_10017042	CDS_7	scaffold487	169560	ATTCGAGTTTATTTACTGTTTG	GGTCTTGACAAAGTCCAGAC
Cg_SNP_TY679	C/T	CGI_10017042	CDS_11	scaffold487	171154	TAATGTTGTCACATGACGGC	CAGCTGTTACAATGGCTGCC
Cg_SNP_TY680	A/G	CGI_10017042	3'UTR	scaffold487	171448	GTGAGATCAGCTTGCTTTTA	GAGTTCAGCACATCAATACC
Cg_SNP_TY683	A/G	CGI_10019126	CDS_1	scaffold305	271446	CCGGGCTTTCTGGAAGACCC	AATTGTTCGCCATCATGGAC
Cg_SNP_TY684	C/T	CGI_10019126	CDS_2	scaffold305	269605	GGCATAGACTCTGTTCATTT	TTATACTGCTGGTCGTTTTC
Cg_SNP_TY685	A/G	CGI_10019126	CDS_2	scaffold305	269479	AAATCGAGATGGAGGACAAC	CAAAGAACAGCGTAAGGTGG
Cg_SNP_TY686	A/T	CGI_10019126	CDS_3	scaffold305	269317	CAATGATGATGGTCCGTTAT	ACTAACAGGGATACTGCCAA
Cg_SNP_TY688	A/G	CGI_10019126	CDS_5	scaffold305	265458	CACAGGAACTAATGCTTGCT	GTTCATTGTAGTCCCCATCC
Cg_SNP_TY689	C/T	CGI_10019126	CDS_6	scaffold305	265091	GACGGGTGTCTGGACTTTGT	TACATTTGTCTGCCTGGGTT
Cg_SNP_TY690	C/T	CGI_10019126	INTER	scaffold305	262590	CTTCCATACTTCTTTACCAA	CAAAGCAAGTCGGTCATAAG

## Sheet: Sheet2
Area		195420
CDS_5		190162
CDS_9		183377
CDS_10		196579
CDS_3		189922
CDS_10		185874
CDS_15		185581
UTR_3		176512
CDS_4		183428
CDS_10		202195
INTER		201752
UTR_5		201648
CDS_1		198130
INT_1		125693
CDS_2		125863
INT_2		128817
INT_4		110717
UTR_5		1467
CDS_2		2361
INT_2		205266
CDS_3		208013
INT_3		214347
INT_8		214383
CDS_9		216120
CDS_10		216704
INTER		456570
INTER		172854
INT_1		173277
INT_1		174095
INT_1		174480
INT_1		174902
INT_2		174973
INT_2		175351
INT_2		177646
INT_5		180754
INT_7		186060
INT_14		280613
UTR_5		285001
CDS_2		285115
CDS_2		285505
CDS_2		285686
CDS_2		286138
UTR_3		520427
CDS_1		520455
CDS_1		466810
UTR_5		466710
CDS_1		466373
CDS_1		466331
CDS_1		465945
CDS_1		688599
UTR_5		688659
UTR_5		689178
CDS_1		689260
CDS_1		689649
CDS_1		689735
CDS_1		690413
UTR_3		690646
INTER		85097
CDS_2		76355
CDS_3		671835
INTER		671774
INTER		789944
UTR_5		789258
CDS_1		66601
UTR_5		66751
UTR_5		67406
CDS_1		67778
CDS_1		14621
INT_1		14336
INT_1		8325
CDS_3		6650
CDS_6		6551
CDS_6		4843
CDS_11		4079
CDS_13		1523
CDS_18		255076
CDS_5		257054
CDS_7		221207
CDS_4		223305
CDS_6		319069
CDS_1		324840
CDS_10		325085
UTR_3		419375
INTER		417289
CDS_2		416776
CDS_3		414598
CDS_8		1332950
INT_3		1332850
INT_3		13184
CDS_4		101301
INT_1		102719
INT_3		102836
CDS_3		103462
CDS_5		13300
INT_2		13248
CDS_2		12548
INT_3		9244
INT_3		8325
CDS_3		6650
CDS_6		6624
CDS_6		6551
CDS_6		5951
CDS_8		5921
CDS_8		5894
CDS_8		5550
CDS_9		4875
INT_11		4843
CDS_11		4802
CDS_11		4534
CDS_12		4079
CDS_13		3796
INT_14		2874
INT_16		2752
CDS_16		1682
INT_18		250441
INTER		251402
CDS_1		251721
INT_1		251801
CDS_2		252594
CDS_4		255076
CDS_5		255586
CDS_6		256789
INT_6		258190
CDS_8		260739
CDS_11		260817
CDS_11		221160
CDS_4		223305
CDS_6		318807
CDS_1		319540
INT_2		319976
INT_2		15453
CDS_1		15108
UTR_3		16833
INT_7		16281
CDS_1		15854
CDS_1		15729
CDS_1		14477
CDS_1		13641
UTR_3		74844
CDS_1		175545
CDS_1		167001
CDS_5		535611
CDS_1		535839
CDS_1		444881
CDS_1		461644
CDS_4		461913
CDS_4		462006
CDS_4		462991
INTER		797671
UTR_5		798134
CDS_1		798960
CDS_2		799630
CDS_3		801076
INTER		32964
INT_2		29264
CDS_7		26487
CDS_14		26418
CDS_14		167778
CDS_7		162992
CDS_10		162146
CDS_11		162104
CDS_11		161125
UTR_3		161082
UTR_3		321847
CDS_2		322454
INT_4		323197
CDS_5		190561
CDS_12		184481
CDS_14		178282
INTER		177549
CDS_1		10420
INT_1		12308
INT_1		14465
CDS_4		16004
CDS_5		16510
CDS_6		16699
CDS_7		19629
CDS_11		20626
CDS_12		20689
CDS_12		20740
CDS_12		20872
CDS_12		95459
CDS_1		94824
INTER		89279
CDS_1		88343
INT_3		473767
INTER		473687
INTER		473091
CDS_1		473068
CDS_1		472980
CDS_1		472825
CDS_1		472566
CDS_1		472439
CDS_1		472388
CDS_1		471464
INTER		264841
INT_1		264747
INT_1		264690
INT_1		263911
CDS_1		263434
CDS_1		263341
CDS_1		262336
INTER		270352
INTER		270185
INTER		269613
INTER		269503
CDS_1		269172
CDS_1		268740
CDS_1		268240
INT_1		268181
INT_1		264904
INT_1		264690
INT_1		264198
INTER		263911
CDS_1		263341
CDS_1		969137
INTER		971233
INT_1		972538
INT_1		975643
CDS_2		979745
INT_5		980658
INT_5		445264
UTR_5		445558
CDS_1		445777
CDS_1		445829
CDS_1		445882
CDS_1		445969
CDS_1		446020
CDS_1		446180
CDS_1		446239
CDS_1		446266
CDS_1		258272
CDS_3		258867
CDS_3		258920
CDS_3		258975
CDS_3		739000
UTR_5		890231
UTR_5		889896
UTR_5		228195
UTR_5		228226
UTR_5		228317
CDS_1		228619
CDS_2		228695
CDS_2		231584
CDS_6		237051
CDS_14		239247
CDS_15		152163
CDS_1		152125
CDS_1		192650
CDS_3		856525
INTER		490635
CDS_1		522911
CDS_1		140567
CDS_30		141761
CDS_34		16113
CDS_1		12161
CDS_2		1036
CDS_1		23832
INTER		22393
INTER		146634
CDS_3		143261
CDS_1		143569
CDS_1		2222
UTR_5		282741
CDS_3		290862
CDS_1		290708
CDS_1		290144
CDS_1		21437
UTR_5		21622
UTR_5		21871
CDS_1		81845
INT_5		198818
CDS_1		46330
INT_27		45938
CDS_1		131702
INT_1		117859
CDS_2		117795
CDS_2		117766
CDS_2		117720
CDS_2		117610
CDS_2		117415
CDS_2		159441
INTER		159778
INTER		167099
CDS_5		169273
CDS_6		169560
CDS_7		171154
CDS_11		171448
UTR_3		271446
CDS_1		269605
CDS_2		269479
CDS_2		269317
CDS_3		265458
CDS_5		265091
CDS_6		262590
INTER
