# Supplementary material for: Candidate Gene Polymorphisms and their Association with Glycogen Content in the Pacific Oyster Crassostrea gigas
Source: PLoS One. 2015 May 7;10(5):e0124401. doi: 10.1371/journal.pone.0124401 (PMC4423957; doi:10.1371/journal.pone.0124401)
Supplement: S5 Table — (XLSX) [file pone.0124401.s007.xlsx]

## Sheet: Sheet1
S5 Table. Information for genes selected for targeted gene resequencing
Enzyme	Gene ID	Length（Kb）
Glycogen synthase	CGI_10017418	22
Glycogen phosphorylase	CGI_10023027	8.9
Glycogen phosphorylase	CGI_10016530	23.8
Glycogen debranching enzyme	CGI_10005875	21
Glycogen debranching enzyme	CGI_10005175	14.9
Total length		90.6
