# Supplementary material for: Candidate Gene Polymorphisms and their Association with Glycogen Content in the Pacific Oyster Crassostrea gigas
Source: PLoS One. 2015 May 7;10(5):e0124401. doi: 10.1371/journal.pone.0124401 (PMC4423957; doi:10.1371/journal.pone.0124401)
Supplement: S6 Table — (XLSX) [file pone.0124401.s008.xlsx]

## Sheet: Sheet1
S6 Table. Details for the remaining 42 pairs of primers for targeted gene resequencing
Enzyme	Gene ID	Primer	Forward primer (5'-3')	Reverse primer (5'-3')
Glycogen synthase	CGI_10017418	GS1	TAACTAAAACTTACCGATGC	TACGACACCCAAAGAACA
	CGI_10017418	GS2	GCCTCGGATAGGGTCTTA	AGGTTGGTCGTGATGCTG
	CGI_10017418	GS3	TTGGGTGTCGTAATCTTC	TTCGCTATGTCACTGTCC
	CGI_10017418	GS4	GGAGTTGCGAAGAGTTAT	CTTCCACCCTAACATCCA
	CGI_10017418	GS5	TCATTGGATGTTAGGGTGG	TTGGAGGTGTTGTTTGTTGT
	CGI_10017418	GS6	TGTCTGTCTCCTGCAATT	CCTGAGCCACTGTTCTAT
	CGI_10017418	GS7	AGCATCACGACCAACCTG	CTTCCACTCACCACTCCC
	CGI_10017418	GS8	GGACGATGAAGATGACGA	CTGTAACGCAGAAATGGA
	CGI_10017418	GS9	TGGGAAGTAGCAAATAAAG	GTAGACATAGTGGGAGGG
	CGI_10017418	GS10	GATCCACGACTTCGTCAG	ATCAGGAAAGCCACCACT
	CGI_10017418	GS11	CTGGAGGAACCTGGGAGT	CTGTAACGCAGAAATGGA
Glycogen phosphorylase	CGI_10016530	GPH1	TTCCCTTTCCAGCCATAT	AGCAAGCCGTAAAGAACA
	CGI_10016530	GPH2	CAAGGACGAAGGGACGAG	GGTTCCCAGACCATTTGC
	CGI_10016530	GPH3	TGAATGGCAAGAATACTGA	CCTTTATGTCGCCTTGTA
	CGI_10016530	GPH4	ATGTTCACGAGCGATGGG	GAAGAAGCCGAGTTAGCC
	CGI_10016530	GPH5	CTCATAACTCCCTCACAT	ATGCCTCCCTTATCTATT
	CGI_10016530	GPH6	CGTCTCAAGGTGGTGTATC	TTGCTAATGCTGAGGGTA
	CGI_10016530	GPH7	ACCCTCAGCATTAGCAAC	TTCTTCTGTGGTGGTTTG
	CGI_10016530	GPH8	TTCCAGCGACAGAACAAT	ATTCTGCGATTTCTTCCT
	CGI_10016530	GPH9	AGGAAGAAATCGCAGAAT	AATATGAAGCCCAGACCC
	CGI_10016530	GPH10	TGTTTGCGATGCCCTTTG	TTCCGCCTGGTTTCTGTC
	CGI_10023027	GPL1	AACCCAGCATTCTAACAC	GGCATTGGCAGACATAAA
	CGI_10023027	GPL2	AAATCGTCCGACTTAGAG	AACTGAATAGCAGCCTTA
	CGI_10023027	GPL3	AAGTGGGTGGACTATCAG	GGGTAGTAGCCGTCTTGC
	CGI_10023027	GPL4	AATAAGGTTTCGTTTACGC	GATGAATGGTGGCGCAGA
	CGI_10023027	GPL5	AATAAGGTTTCGTTTACGC	TTCCTCGTCGTTAGTTGC
	CGI_10023027	GPL6	GGACACTAGATGGTGCTA	AAAGGGTAAGAAAGGGAT
Glycogen debranching enzyme	CGI_10005875	GDA1	TTTCATTCCCGACGACTT	CCAGCCCTTACTTCCTAC
	CGI_10005875	GDA2	CTTTCATTGTCGTGGGTC	CCAAAGGCATTCCTGATA
	CGI_10005875	GDA3	TGTGAGTGGGTAGAAATG	GTGATGTAGTCCGCAGGT
	CGI_10005875	GDA4	AGACCTGCGGACTACATC	TAATTGCGTCACCACCTT
	CGI_10005875	GDA5	TCAACCAGCCTTTACATC	TTCTCAAACGAGGACAAT
	CGI_10005875	GDA6	AGTTAGCACTATTGTCCTCGTT	GCTTTGGCATCTTCTTCC
	CGI_10005875	GDA7	TAATCAGGGCTTACAGAA	TGAAGGAGTGTTGGGACA
	CGI_10005875	GDA8	TGAGGTGCCAGCAGGGTT	ATTCGGCGAGGAGTGAGC
	CGI_10005875	GDA9	CCAAACTGGCTCACTCCT	CAATGGTCTGCCCAACTA
	CGI_10005875	GDA10	AAAACTCTTCTGATTGCCTGTG	AACTCCTGGGTCCCTTCC
	CGI_10005875	GDA11	TAGTAGTTGAAGGAGCCA	AAGCACGAGTAAAGATTG
	CGI_10005875	GDA12	CCCTGTTCTCGCCTCCAT	TGCCATTATTCGCAAACG
	CGI_10005875	GDA13	AAATGCCGTCTGCTCAAC	AATGGGCCAAGTAGGTTC
	CGI_10005875	GDA14	AAAGGAGGAAACAGCATC	TCAACCAAACTTGGCACT
	CGI_10005175	GDB1	CATCAATCCCTTCCTCTA	AGTGTCTTCATGCCCAAT
