# Supplementary material for: Candidate Gene Polymorphisms and their Association with Glycogen Content in the Pacific Oyster Crassostrea gigas
Source: PLoS One. 2015 May 7;10(5):e0124401. doi: 10.1371/journal.pone.0124401 (PMC4423957; doi:10.1371/journal.pone.0124401)
Supplement: S7 Table — (XLSX) [file pone.0124401.s009.xlsx]

## Sheet: Sheet1
S7 Table. Descriptive statistics for the low and high glycogen content groups
Descriptives	Low(n=32)	high(n=32)
maximum	4.69	10.2
minimum	2.19	7.84
range	2.5	2.36
mean	3.73	8.83
Std. Deviation	0.75	0.7
