# Supplementary material for: Candidate Gene Polymorphisms and their Association with Glycogen Content in the Pacific Oyster Crassostrea gigas
Source: PLoS One. 2015 May 7;10(5):e0124401. doi: 10.1371/journal.pone.0124401 (PMC4423957; doi:10.1371/journal.pone.0124401)
Supplement: S8 Table — The unit is mg/g. (XLSX) [file pone.0124401.s010.xlsx]

## Sheet: Sheet1
S8 Table. The descriptive statistics of different genotypes for Cg_SNP_TY202 in the two populations
genotype	JN			STG
	maximum	minimum	mean	maximum	minimum	mean
CC	5.82	2.79	4.12	2.5	2.5	2.5
TC	8.05	2.06	5.59	10.11	2.19	6.76
TT	10.37	2.31	5.48	10.2	2.19	6.11
