# Supplementary material for: Candidate Gene Polymorphisms and their Association with Glycogen Content in the Pacific Oyster Crassostrea gigas
Source: PLoS One. 2015 May 7;10(5):e0124401. doi: 10.1371/journal.pone.0124401 (PMC4423957; doi:10.1371/journal.pone.0124401)
Supplement: S9 Table — (XLSX) [file pone.0124401.s011.xlsx]

## Sheet: Sheet1
S9 Table. The putative chromosome number for each gene
Enzyme	GeneID	Scaffold ID	chromesome
Glycogen phosphorylase	CGI_10016530	scaffold1083	1
Glycogen phosphorylase	CGI_10023027	scaffold1101	2
Glycogen debranching enzyme	CGI_10005175	scaffold41502	3
Glycogen debranching enzyme	CGI_10005875	scaffold41994	4
Glycogen synthase	CGI_10017418	scaffold925	5
