# Supplementary material for: Candidate Gene Polymorphisms and their Association with Glycogen Content in the Pacific Oyster Crassostrea gigas
Source: PLoS One. 2015 May 7;10(5):e0124401. doi: 10.1371/journal.pone.0124401 (PMC4423957; doi:10.1371/journal.pone.0124401)
Supplement: S10 Table — (XLSX) [file pone.0124401.s012.xlsx]

## Sheet: Sheet1
S10 Table. The descriptive statistics of different haplotypes
haplotype	Cg_SNP_3021	Cg_SNP_TY202	frequency	glycogen content （mg/g）
H1	A	T	0.896214	6.23
H2	A	C	0.079451	7.24
H3	G	T	0.024335	4.98
